# Supplementary material for: 2-Chloro-5-nitro­pyridin-4-amine
Source: Acta Crystallogr Sect E Struct Rep Online. 2012 Apr 28;68(Pt 5):o1540. doi: 10.1107/S1600536812017643 (PMC3344641; doi:10.1107/S1600536812017643)
Supplement: Supplementary file 2 [file e-68-o1540-Isup2.hkl]

# 
# h,k,l, Fc-squared, Fo-squared, sigma(Fo-squared) and status flag 
# 
data_I
_shelx_title ' 00 in P2(1)/c               New: Pnma' 
_shelx_refln_list_code          4 
_shelx_F_calc_maximum       98.55 
_exptl_crystal_F_000       352.00 
_reflns_d_resolution_high  0.8346 
 
loop_ 
 _symmetry_equiv_pos_as_xyz 
 'x, y, z' 
 '-x+1/2, -y, z+1/2' 
 'x+1/2, -y+1/2, -z+1/2' 
 '-x, y+1/2, -z' 
 '-x, -y, -z' 
 'x-1/2, y, -z-1/2' 
 '-x-1/2, y-1/2, z-1/2' 
 'x, -y-1/2, z' 
 
_cell_length_a    14.5960 
_cell_length_b     6.2782 
_cell_length_c     7.3018 
_cell_angle_alpha  90.000 
_cell_angle_beta   90.000 
_cell_angle_gamma  90.000 
 
_shelx_F_squared_multiplier     1.000 
 
loop_ 
 _refln_index_h 
 _refln_index_k 
 _refln_index_l 
 _refln_F_squared_calc 
 _refln_F_squared_meas 
 _refln_F_squared_sigma 
 _refln_observed_status 
   2   0   0      159.49      144.60      1.94 o 
   4   0   0        0.47        0.74      0.14 o 
   6   0   0     1959.02     1897.36     40.36 o 
   8   0   0      845.55      898.64     15.33 o 
  10   0   0      943.32      943.03     16.17 o 
  12   0   0     2535.09     2629.95     44.59 o 
  14   0   0        0.15        0.25      0.25 o 
  16   0   0      322.30      340.18     10.50 o 
   2   1   0     1347.00     1274.40     23.31 o 
   4   1   0      457.19      418.32      5.06 o 
   6   1   0       88.55       83.09      1.38 o 
   8   1   0       25.53       28.57      0.66 o 
  10   1   0       68.06       72.82      1.27 o 
  12   1   0      351.07      361.33      5.01 o 
  14   1   0      144.10      148.42      2.55 o 
  16   1   0       84.14       91.39      1.80 o 
   2   2   0       91.53      113.38      1.60 o 
   4   2   0        3.83        2.89      0.27 o 
   6   2   0     1152.73     1092.53     17.52 o 
   8   2   0      503.31      519.19      6.97 o 
  10   2   0      556.68      547.07      7.38 o 
  12   2   0     1838.44     1834.10     26.82 o 
  14   2   0        0.44        0.52      0.40 o 
  16   2   0      233.28      254.85      4.96 o 
   2   3   0      301.65      317.34      4.30 o 
   4   3   0      163.06      153.01      2.44 o 
   6   3   0       38.65       40.29      0.63 o 
   8   3   0        1.10        0.51      0.27 o 
  10   3   0       29.60       28.40      0.78 o 
  12   3   0      164.24      168.77      2.89 o 
  14   3   0       98.92       92.78      2.44 o 
  16   3   0       37.97       38.90      1.54 o 
   0   4   0     9711.33     9297.20    275.42 o 
   2   4   0       35.75       40.89      2.15 o 
   4   4   0       12.68       11.81      0.39 o 
   6   4   0      286.44      273.01      6.29 o 
   8   4   0      137.63      138.94      2.43 o 
  10   4   0      120.36      119.20      2.19 o 
  12   4   0      768.28      795.23     11.99 o 
  14   4   0        2.77        2.83      0.47 o 
   2   5   0       86.48       81.65      1.53 o 
   4   5   0       38.69       34.26      0.99 o 
   6   5   0       12.01       12.77      0.83 o 
   8   5   0        2.37        3.18      0.37 o 
  10   5   0        6.98        6.21      0.50 o 
  12   5   0       47.98       50.54      1.52 o 
   0   6   0     1614.85     1561.93     44.67 o 
   2   6   0       24.69       22.22      0.88 o 
   4   6   0        5.03        6.69      0.81 o 
   6   6   0       33.30       34.73      1.10 o 
   8   6   0       21.18       22.75      0.93 o 
  10   6   0        7.26        8.28      0.74 o 
   2   7   0       28.43       23.09      1.25 o 
   4   7   0        7.36        5.47      0.74 o 
   6   7   0        3.00        3.56      0.53 o 
   1   0   1       59.04       62.75      0.85 o 
   2   0   1     1439.83     1500.05     31.41 o 
   3   0   1      131.50      148.70      2.25 o 
   4   0   1      620.83      596.59      8.68 o 
   5   0   1      135.07       58.42     43.70 o 
   6   0   1      315.03      363.24      5.39 o 
   7   0   1      588.06      628.15     14.31 o 
   8   0   1       35.50       35.92      1.05 o 
   9   0   1      172.14      149.51      2.38 o 
  10   0   1      428.00      454.14      6.14 o 
  11   0   1       14.25       14.99      0.46 o 
  12   0   1      941.91      968.25     12.85 o 
  13   0   1       47.16       49.21      0.94 o 
  14   0   1       13.73       14.91      0.50 o 
  15   0   1       19.11       20.08      0.79 o 
  16   0   1      101.05      102.99      3.91 o 
  17   0   1        1.34        2.00      0.67 o 
   0   1   1      206.98      191.71      2.35 o 
   1   1   1     2107.99     2083.96     19.32 o 
   2   1   1     4469.34     4178.35     47.21 o 
   3   1   1      117.52      123.82      1.33 o 
   4   1   1     6434.25     5254.19    410.16 o 
   5   1   1     1141.49     1206.72     13.63 o 
   6   1   1      525.71      541.27      5.37 o 
   7   1   1     1113.95     1278.36     11.84 o 
   8   1   1      817.88      758.46      7.15 o 
   9   1   1       11.91       13.59      0.34 o 
  10   1   1      829.25      837.62      7.86 o 
  11   1   1      113.46      115.03      1.20 o 
  12   1   1      412.09      411.89      3.82 o 
  13   1   1      242.44      252.03      2.56 o 
  14   1   1      220.53      227.19      2.82 o 
  15   1   1        1.05        1.10      0.21 o 
  16   1   1      204.45      204.58      3.46 o 
  17   1   1        0.89        0.81      0.36 o 
   1   2   1       29.78       39.45      0.47 o 
   2   2   1      762.43      796.08      7.80 o 
   3   2   1       88.36       95.86      1.79 o 
   4   2   1      364.07      340.23      3.60 o 
   5   2   1       61.47       58.89      0.86 o 
   6   2   1      191.01      203.37      2.09 o 
   7   2   1      355.95      372.68      3.99 o 
   8   2   1       16.76       19.09      0.34 o 
   9   2   1       95.67       85.25      1.36 o 
  10   2   1      295.12      305.05      3.68 o 
  11   2   1       11.40       11.46      0.36 o 
  12   2   1      664.64      664.87      7.07 o 
  13   2   1       37.02       38.08      0.73 o 
  14   2   1        8.21        8.84      0.40 o 
  15   2   1       16.81       16.37      0.53 o 
  16   2   1       75.68       78.91      1.36 o 
   0   3   1       33.63       35.24      1.97 o 
   1   3   1      539.56      594.45      6.65 o 
   2   3   1     1325.74     1272.97     29.02 o 
   3   3   1       23.86       24.60      0.37 o 
   4   3   1     1861.09     1811.79     18.60 o 
   5   3   1      375.30      391.15      4.17 o 
   6   3   1      159.31      150.35      1.85 o 
   7   3   1      422.93      353.90     62.03 o 
   8   3   1      365.51      250.62     12.72 o 
   9   3   1        2.00        1.93      0.17 o 
  10   3   1      427.53      423.44      4.60 o 
  11   3   1       81.66       83.54      1.16 o 
  12   3   1      187.06      187.75      2.61 o 
  13   3   1      134.98      137.46      2.04 o 
  14   3   1       89.72       94.91      1.56 o 
  15   3   1        0.56        0.11      0.33 o 
   1   4   1       19.59       21.00      0.88 o 
   2   4   1      158.07      168.30      3.29 o 
   3   4   1       37.90       39.85      0.78 o 
   4   4   1       98.79       94.25      1.49 o 
   5   4   1        3.99        2.91      0.21 o 
   6   4   1       59.92       49.27      3.87 o 
   7   4   1      112.24      109.25      1.47 o 
   8   4   1        2.66        3.89      0.26 o 
   9   4   1       18.26       18.16      0.48 o 
  10   4   1      115.90      122.90      1.69 o 
  11   4   1        5.94        6.27      0.39 o 
  12   4   1      266.31      257.88      3.49 o 
  13   4   1       20.02       20.20      0.63 o 
  14   4   1        1.62        1.46      0.29 o 
   0   5   1        1.91        1.57      0.25 o 
   1   5   1      136.73      139.77      1.68 o 
   2   5   1      255.59      258.40      2.90 o 
   3   5   1        0.88        1.28      0.18 o 
   4   5   1      298.13      292.59      3.50 o 
   5   5   1       88.44       89.32      1.30 o 
   6   5   1       16.42       16.03      0.46 o 
   7   5   1      106.83      105.79      1.50 o 
   8   5   1       87.62       88.92      1.36 o 
   9   5   1        0.03        0.40      0.22 o 
  10   5   1      129.92      125.02      1.77 o 
  11   5   1       42.42       43.11      0.94 o 
  12   5   1       39.34       43.26      0.96 o 
   1   6   1       12.85       11.21      0.54 o 
   2   6   1       23.62       24.09      0.73 o 
   3   6   1       12.33       11.71      0.47 o 
   4   6   1       19.40       20.59      0.58 o 
   5   6   1        0.15        0.17      0.21 o 
   6   6   1       13.99       13.44      0.48 o 
   7   6   1       26.84       26.08      0.65 o 
   8   6   1        0.38        0.64      0.25 o 
   9   6   1        1.10        1.25      0.28 o 
  10   6   1       34.52       38.19      0.92 o 
   0   7   1        1.50        0.98      0.57 o 
   1   7   1       42.40       36.25      1.43 o 
   2   7   1       37.85       39.11      1.18 o 
   3   7   1        0.09        0.41      0.36 o 
   4   7   1       32.19       32.61      0.91 o 
   5   7   1       20.14       20.31      0.72 o 
   6   7   1        0.01        0.11      0.26 o 
   0   0   2     5625.41     5175.76    142.51 o 
   1   0   2      504.19      482.36      8.03 o 
   2   0   2      895.70      889.87     14.72 o 
   3   0   2      260.00      270.70      4.60 o 
   4   0   2      387.32      388.63      6.52 o 
   5   0   2      315.58      380.74      6.56 o 
   6   0   2     6119.28     6372.41    107.75 o 
   7   0   2      198.18      212.89      3.27 o 
   8   0   2      290.69      249.52      3.82 o 
   9   0   2        9.45       13.68      0.55 o 
  10   0   2      608.17      590.17      8.78 o 
  11   0   2        0.27        0.60      0.18 o 
  12   0   2      447.72      409.13      6.25 o 
  13   0   2        2.43        2.21      0.48 o 
  14   0   2      115.88      120.54      4.16 o 
  15   0   2       53.05       52.75      1.38 o 
  16   0   2      154.57      152.56      3.84 o 
  17   0   2       16.41       17.18      1.43 o 
   1   1   2      158.24      149.79      2.71 o 
   2   1   2        0.48        1.48      0.09 o 
   3   1   2      614.24      563.04      6.27 o 
   4   1   2      122.50      156.07      3.34 o 
   5   1   2     2186.57     2294.68     52.69 o 
   6   1   2       27.75       28.89      1.81 o 
   7   1   2        0.72        0.73      0.12 o 
   8   1   2      127.92      162.24      1.82 o 
   9   1   2       52.55       50.55      0.69 o 
  10   1   2       29.53       33.51      0.59 o 
  11   1   2        1.90        1.28      0.15 o 
  12   1   2        3.93        3.97      0.23 o 
  13   1   2      183.41      173.99      2.40 o 
  14   1   2        0.37        0.26      0.22 o 
  15   1   2       81.65       84.25      1.69 o 
  16   1   2        1.55        3.27      0.39 o 
   0   2   2     2931.56     2721.24     72.22 o 
   1   2   2      255.29      241.11      2.76 o 
   2   2   2      461.87      448.06      4.68 o 
   3   2   2      122.23      124.33      1.48 o 
   4   2   2      212.02      189.18      3.98 o 
   5   2   2      166.39      182.80      1.90 o 
   6   2   2     3715.07     3752.34     38.29 o 
   7   2   2       98.56       99.19      1.23 o 
   8   2   2      173.50      154.05      2.41 o 
   9   2   2       10.03       11.35      0.34 o 
  10   2   2      406.91      397.56      4.63 o 
  11   2   2        0.17        0.03      0.15 o 
  12   2   2      306.88      288.10      3.48 o 
  13   2   2        0.35       -0.10      0.24 o 
  14   2   2       76.38       79.52      1.47 o 
  15   2   2       41.88       41.03      1.10 o 
  16   2   2      104.92      105.72      2.10 o 
   1   3   2       23.78       26.01      0.40 o 
   2   3   2        0.32        0.32      0.07 o 
   3   3   2      155.07      140.59      1.43 o 
   4   3   2       43.35       48.68      0.63 o 
   5   3   2      678.42      672.41      7.05 o 
   6   3   2       11.78       12.86      0.34 o 
   7   3   2        0.78        0.73      0.15 o 
   8   3   2       63.41       67.21      1.93 o 
   9   3   2       15.04       15.47      0.42 o 
  10   3   2       14.50       13.94      0.41 o 
  11   3   2        3.02        2.77      0.26 o 
  12   3   2        1.75        1.32      0.24 o 
  13   3   2      100.84       99.69      1.60 o 
  14   3   2        0.11       -0.05      0.22 o 
  15   3   2       40.12       41.38      0.93 o 
   0   4   2      673.22      688.70     10.36 o 
   1   4   2       46.58       43.41      0.76 o 
   2   4   2      101.74      103.37      1.28 o 
   3   4   2       14.39       13.98      0.34 o 
   4   4   2       41.96       38.24      0.62 o 
   5   4   2       31.78       31.60      0.56 o 
   6   4   2     1141.95     1123.07     11.67 o 
   7   4   2       12.04       13.28      0.44 o 
   8   4   2       38.29       37.12      0.69 o 
   9   4   2        8.89        7.41      0.39 o 
  10   4   2      131.25      133.30      1.98 o 
  11   4   2        2.96        3.09      0.30 o 
  12   4   2      102.68      100.66      1.64 o 
  13   4   2        0.78        1.17      0.27 o 
  14   4   2       20.88       23.08      0.82 o 
   1   5   2        0.56        0.79      0.16 o 
   2   5   2        0.17       -0.13      0.15 o 
   3   5   2       18.83       17.15      0.42 o 
   4   5   2       12.06       12.99      0.38 o 
   5   5   2      109.44      101.17      1.42 o 
   6   5   2        4.24        4.62      0.30 o 
   7   5   2        0.42        0.20      0.20 o 
   8   5   2       22.10       19.28      0.57 o 
   9   5   2        1.90        1.51      0.28 o 
  10   5   2        4.22        2.85      0.33 o 
  11   5   2        4.55        4.81      0.38 o 
  12   5   2        0.30       -0.10      0.23 o 
   0   6   2      108.48      113.65      2.45 o 
   1   6   2        4.00        3.61      0.32 o 
   2   6   2       11.25       13.58      0.50 o 
   3   6   2        0.21        0.24      0.20 o 
   4   6   2        1.34        2.00      0.26 o 
   5   6   2        2.94        4.16      0.32 o 
   6   6   2      253.97      239.59      3.56 o 
   7   6   2        0.14        0.75      0.27 o 
   8   6   2        1.54        2.22      0.31 o 
   9   6   2        5.28        4.90      0.40 o 
   1   7   2        0.00       -0.24      0.34 o 
   2   7   2        0.07        0.02      0.33 o 
   3   7   2        1.19        1.39      0.34 o 
   4   7   2        3.07        2.43      0.41 o 
   5   7   2       13.20       11.82      0.76 o 
   1   0   3      414.24      382.62      6.48 o 
   2   0   3       27.44       30.03      0.69 o 
   3   0   3      657.82      698.74     11.64 o 
   4   0   3       85.50       88.89      1.64 o 
   5   0   3       80.90       97.49      1.80 o 
   6   0   3      130.96      144.48      2.30 o 
   7   0   3      140.38      133.39      2.15 o 
   8   0   3      114.40       52.66     39.23 o 
   9   0   3      376.33      137.26    133.22 o 
  10   0   3        6.99        9.08      0.49 o 
  11   0   3       12.59       13.25      0.56 o 
  12   0   3       49.04       45.79      1.17 o 
  13   0   3        9.95       14.01      0.74 o 
  14   0   3        2.05        1.79      0.36 o 
  15   0   3      102.38       96.10      2.69 o 
  16   0   3        6.89        4.25      0.64 o 
   0   1   3     4943.62     4806.73    134.49 o 
   1   1   3      573.80      583.43      7.00 o 
   2   1   3     1244.24     1188.82     12.11 o 
   3   1   3        0.99        0.71      0.11 o 
   4   1   3      405.45      410.00      5.00 o 
   5   1   3       47.97       57.02      0.93 o 
   6   1   3      783.33      753.68     11.25 o 
   7   1   3       11.15        8.00      0.42 o 
   8   1   3      323.04      143.23     86.23 o 
   9   1   3       47.42       52.15      0.92 o 
  10   1   3      659.49      653.14      7.40 o 
  11   1   3        9.56        7.38      0.33 o 
  12   1   3      279.24      273.79      3.94 o 
  13   1   3      123.34      107.06      1.80 o 
  14   1   3      229.97      224.16      3.37 o 
  15   1   3       16.71       14.15      0.57 o 
  16   1   3      161.14      172.75      3.84 o 
   1   2   3      200.63      177.81      2.10 o 
   2   2   3       16.33       17.59      0.35 o 
   3   2   3      419.48      429.98      4.83 o 
   4   2   3       47.78       48.44      0.66 o 
   5   2   3       35.99       40.75      0.60 o 
   6   2   3       82.67       87.94      1.26 o 
   7   2   3       85.15       78.03      1.59 o 
   8   2   3       65.37       67.09      1.11 o 
   9   2   3      234.08      241.18      3.44 o 
  10   2   3        5.56        6.58      0.33 o 
  11   2   3        8.31        8.42      0.37 o 
  12   2   3       32.71       31.78      0.77 o 
  13   2   3        6.34        7.55      0.50 o 
  14   2   3        1.78        1.91      0.37 o 
  15   2   3       78.99       74.37      1.62 o 
   0   3   3     1560.08     1587.49     23.13 o 
   1   3   3      223.54      244.55      2.70 o 
   2   3   3      431.70      424.02      4.52 o 
   3   3   3        0.02        0.50      0.10 o 
   4   3   3      200.34      197.67      2.75 o 
   5   3   3       27.84       29.20      0.48 o 
   6   3   3      330.87      322.13      4.42 o 
   7   3   3        1.92        1.79      0.23 o 
   8   3   3      129.47      126.49      1.83 o 
   9   3   3       15.79       16.02      0.49 o 
  10   3   3      286.90      281.86      3.70 o 
  11   3   3        9.37        8.34      0.49 o 
  12   3   3      129.68      128.35      2.11 o 
  13   3   3       69.67       66.57      1.93 o 
  14   3   3      123.89      124.29      2.39 o 
   1   4   3       27.98       23.78      0.46 o 
   2   4   3        6.44        6.77      0.27 o 
   3   4   3      147.37      143.61      2.29 o 
   4   4   3       12.92       13.58      0.39 o 
   5   4   3        3.28        3.24      0.23 o 
   6   4   3       29.33       27.13      0.64 o 
   7   4   3       20.71       19.13      0.54 o 
   8   4   3       14.12       13.37      0.46 o 
   9   4   3       63.04       66.45      1.28 o 
  10   4   3        3.15        3.22      0.35 o 
  11   4   3        2.43        2.15      0.31 o 
  12   4   3       11.08       11.94      0.57 o 
  13   4   3        1.30        0.71      0.31 o 
   0   5   3      248.08      247.75      4.00 o 
   1   5   3       71.14       73.55      1.13 o 
   2   5   3       80.77       82.43      1.22 o 
   3   5   3        0.14        0.53      0.20 o 
   4   5   3       60.17       60.91      1.00 o 
   5   5   3       13.23       10.98      0.46 o 
   6   5   3       69.56       71.37      1.35 o 
   7   5   3        0.00       -0.12      0.25 o 
   8   5   3       22.27       21.83      0.69 o 
   9   5   3        1.81        1.86      0.33 o 
  10   5   3       59.58       60.10      1.28 o 
  11   5   3        6.38        6.49      0.48 o 
   1   6   3        0.56        0.26      0.22 o 
   2   6   3        2.10        2.44      0.31 o 
   3   6   3       38.30       36.01      0.83 o 
   4   6   3        3.45        3.49      0.37 o 
   5   6   3        0.06       -0.37      0.26 o 
   6   6   3        9.13        6.68      0.47 o 
   7   6   3        1.80        1.02      0.32 o 
   8   6   3        1.45        1.30      0.35 o 
   0   7   3       23.41       25.00      1.86 o 
   1   7   3       23.15       22.57      0.90 o 
   2   7   3        7.97        8.29      0.58 o 
   0   0   4      634.64      755.53     15.75 o 
   1   0   4       12.63       12.35      0.40 o 
   2   0   4     1453.51     1479.56     24.55 o 
   3   0   4       66.90       64.16      1.30 o 
   4   0   4     1552.79     1509.52     25.03 o 
   5   0   4       35.00       32.05      1.08 o 
   6   0   4     1599.69     1561.99     32.23 o 
   7   0   4       17.29       20.24      0.70 o 
   8   0   4       23.00       20.03      0.71 o 
   9   0   4      115.25      109.97      2.27 o 
  10   0   4      197.03      180.42      4.10 o 
  11   0   4        1.87        2.26      0.33 o 
  12   0   4      106.44      116.86      2.46 o 
  13   0   4        9.15       11.16      0.67 o 
  14   0   4      331.99      328.69      7.52 o 
  15   0   4        1.47        2.74      0.57 o 
   1   1   4        8.68        8.26      0.35 o 
   2   1   4        0.90        0.66      0.11 o 
   3   1   4      656.25      623.12      7.52 o 
   4   1   4       45.62       46.83      1.39 o 
   5   1   4       52.67       51.29      1.26 o 
   6   1   4       49.97       51.45      2.18 o 
   7   1   4      464.57      450.76      6.84 o 
   8   1   4        4.71        4.75      0.29 o 
   9   1   4      203.00      202.08      2.71 o 
  10   1   4       69.37       70.09      1.15 o 
  11   1   4        0.68       -0.19      0.20 o 
  12   1   4      103.82       97.70      1.85 o 
  13   1   4       80.55       81.88      1.49 o 
  14   1   4        6.86        4.61      0.40 o 
  15   1   4       40.64       40.77      0.99 o 
   0   2   4      345.91      403.10      6.94 o 
   1   2   4        9.19       11.69      0.48 o 
   2   2   4      929.31      961.80     10.61 o 
   3   2   4       41.60       42.71      0.65 o 
   4   2   4      910.89      883.86      9.89 o 
   5   2   4       27.14       27.59      0.54 o 
   6   2   4     1077.81     1066.13     11.92 o 
   7   2   4       12.55       12.95      0.36 o 
   8   2   4       13.19       11.54      0.48 o 
   9   2   4       87.67       84.62      1.43 o 
  10   2   4      146.30      136.27      2.18 o 
  11   2   4        0.90        1.02      0.25 o 
  12   2   4       66.59       69.89      1.33 o 
  13   2   4        6.55        6.89      0.44 o 
  14   2   4      234.60      236.17      4.31 o 
   1   3   4        3.36        2.69      0.18 o 
   2   3   4        0.34        0.89      0.14 o 
   3   3   4      273.90      259.10      2.71 o 
   4   3   4       23.68       25.10      0.51 o 
   5   3   4       19.38       20.46      0.53 o 
   6   3   4       24.60       26.62      0.58 o 
   7   3   4      242.72      237.71      3.16 o 
   8   3   4        9.31        8.33      0.40 o 
   9   3   4       99.45       95.86      1.52 o 
  10   3   4       36.79       36.77      0.80 o 
  11   3   4        2.41        1.61      0.26 o 
  12   3   4       45.89       43.24      1.13 o 
  13   3   4       40.60       43.08      1.40 o 
   0   4   4       87.56       89.36      2.36 o 
   1   4   4        4.83        6.30      0.28 o 
   2   4   4      299.68      306.89      3.40 o 
   3   4   4       13.44       14.56      0.48 o 
   4   4   4      213.96      215.34      2.91 o 
   5   4   4       15.87       18.02      0.58 o 
   6   4   4      390.87      405.91      5.18 o 
   7   4   4        5.59        5.23      0.35 o 
   8   4   4        1.08        1.16      0.26 o 
   9   4   4       41.79       38.37      0.91 o 
  10   4   4       59.60       60.63      1.25 o 
  11   4   4        0.02        0.41      0.26 o 
  12   4   4       14.72       15.68      0.71 o 
   1   5   4        0.23       -0.05      0.19 o 
   2   5   4        2.61        2.74      0.29 o 
   3   5   4       61.54       60.81      1.10 o 
   4   5   4        7.80        7.80      0.41 o 
   5   5   4        2.25        2.34      0.30 o 
   6   5   4        6.96        6.76      0.45 o 
   7   5   4       78.68       79.18      1.50 o 
   8   5   4        9.69        8.44      0.62 o 
   9   5   4       26.16       26.09      0.79 o 
  10   5   4       12.21       12.31      0.70 o 
   0   6   4       24.41       21.90      0.91 o 
   1   6   4        2.28        2.70      0.35 o 
   2   6   4       61.25       65.18      1.33 o 
   3   6   4        3.07        3.89      0.44 o 
   4   6   4       21.80       23.67      0.76 o 
   5   6   4        7.94        8.10      0.53 o 
   6   6   4       96.11      103.30      1.89 o 
   1   0   5      210.25      204.56      3.26 o 
   2   0   5       50.74       51.69      1.03 o 
   3   0   5      353.65      327.97      9.45 o 
   4   0   5      114.11      108.87      2.73 o 
   5   0   5      430.73      437.69      9.45 o 
   6   0   5        9.42        9.52      0.71 o 
   7   0   5        0.19        1.02      0.37 o 
   8   0   5      151.22      146.86      2.97 o 
   9   0   5      207.92      215.75      4.13 o 
  10   0   5       72.66       72.70      1.72 o 
  11   0   5      167.30      166.87      3.34 o 
  12   0   5       41.12       30.90      1.02 o 
  13   0   5       83.45       77.49      2.36 o 
  14   0   5       18.17       17.31      1.04 o 
   0   1   5     1091.17     1096.04     18.33 o 
   1   1   5       69.07       65.09      0.93 o 
   2   1   5       89.39       80.12      1.16 o 
   3   1   5        5.53        5.13      0.29 o 
   4   1   5      102.70       99.00      1.62 o 
   5   1   5     1013.83      986.95     13.15 o 
   6   1   5      757.34      758.46     10.19 o 
   7   1   5      953.25      952.55     12.72 o 
   8   1   5      548.95      539.97      7.37 o 
   9   1   5       65.61       66.45      1.22 o 
  10   1   5       48.57       50.46      1.05 o 
  11   1   5        8.23        9.84      0.47 o 
  12   1   5       69.92       65.25      1.29 o 
  13   1   5       39.61       44.84      1.02 o 
  14   1   5       37.83       33.25      0.89 o 
   1   2   5      149.94      146.20      1.95 o 
   2   2   5       32.71       36.02      0.70 o 
   3   2   5      229.72      217.59      2.68 o 
   4   2   5       80.91       79.96      1.16 o 
   5   2   5      270.75      270.75      3.26 o 
   6   2   5        6.86        6.70      0.32 o 
   7   2   5        0.16        0.68      0.31 o 
   8   2   5      108.29      105.48      1.80 o 
   9   2   5      158.87      158.89      2.52 o 
  10   2   5       53.66       52.19      1.11 o 
  11   2   5      121.45      119.31      2.01 o 
  12   2   5       28.63       23.67      0.73 o 
  13   2   5       58.80       54.46      1.19 o 
   0   3   5      434.01      447.95      6.83 o 
   1   3   5       28.80       30.04      0.57 o 
   2   3   5       30.91       30.12      0.56 o 
   3   3   5        0.33        0.07      0.19 o 
   4   3   5       61.67       61.96      1.07 o 
   5   3   5      562.14      571.00      7.10 o 
   6   3   5      390.53      390.80      4.99 o 
   7   3   5      540.13      549.86      6.88 o 
   8   3   5      264.69      262.35      3.89 o 
   9   3   5       40.96       39.00      1.02 o 
  10   3   5       14.51       15.81      0.62 o 
  11   3   5        2.72        2.13      0.35 o 
  12   3   5       32.30       31.55      0.98 o 
   1   4   5       57.73       56.73      0.94 o 
   2   4   5       10.83       13.05      0.52 o 
   3   4   5       71.21       69.11      1.20 o 
   4   4   5       34.92       36.25      0.81 o 
   5   4   5       73.12       70.42      1.24 o 
   6   4   5        2.82        3.18      0.32 o 
   7   4   5        2.84        3.29      0.35 o 
   8   4   5       44.89       45.72      0.97 o 
   9   4   5       72.70       74.16      1.47 o 
  10   4   5       22.87       22.33      0.83 o 
   0   5   5       82.55       86.46      2.56 o 
   1   5   5        5.92        6.83      0.51 o 
   2   5   5        2.53        3.19      0.32 o 
   3   5   5        0.65        0.72      0.27 o 
   4   5   5       20.39       22.38      0.67 o 
   5   5   5      213.88      220.77      3.08 o 
   6   5   5      115.81      120.78      1.91 o 
   7   5   5      210.57      216.74      3.34 o 
   8   5   5       68.39       74.25      1.49 o 
   1   6   5       12.48       13.02      0.70 o 
   2   6   5        2.53        2.24      0.40 o 
   3   6   5       12.09       11.26      0.65 o 
   0   0   6      372.66      338.97      7.92 o 
   1   0   6      159.87      153.40      2.60 o 
   2   0   6       96.89      107.35      2.85 o 
   3   0   6       79.07       73.86      1.77 o 
   4   0   6      737.41      705.90     12.44 o 
   5   0   6       43.25       41.59      1.45 o 
   6   0   6        8.09       12.05      1.57 o 
   7   0   6       42.11       41.38      1.48 o 
   8   0   6      182.05      182.06      3.63 o 
   9   0   6        0.24        0.44      0.46 o 
  10   0   6      104.13       99.11      2.24 o 
  11   0   6        3.82        4.30      0.61 o 
  12   0   6      192.48      204.34      5.02 o 
   1   1   6      515.10      492.23      5.71 o 
   2   1   6        4.98        4.39      0.27 o 
   3   1   6      448.16      441.10      6.13 o 
   4   1   6       28.88       28.58      0.74 o 
   5   1   6      192.78      188.36      2.86 o 
   6   1   6       10.64       11.19      0.45 o 
   7   1   6      160.95      155.22      2.25 o 
   8   1   6       34.35       30.34      0.78 o 
   9   1   6      444.79      441.73      6.92 o 
  10   1   6        1.93        1.72      0.33 o 
  11   1   6       10.78       13.27      0.57 o 
  12   1   6        1.07        2.01      0.50 o 
   0   2   6      266.71      255.10      4.85 o 
   1   2   6      117.01      117.68      1.62 o 
   2   2   6       59.95       67.00      1.12 o 
   3   2   6       67.10       66.06      1.04 o 
   4   2   6      531.96      526.09      6.65 o 
   5   2   6       31.62       31.35      0.72 o 
   6   2   6       10.71       12.89      0.54 o 
   7   2   6       26.96       26.95      0.76 o 
   8   2   6      134.07      131.30      2.66 o 
   9   2   6        0.72        0.69      0.29 o 
  10   2   6       70.57       66.28      1.37 o 
  11   2   6        2.77        3.84      0.36 o 
   1   3   6      240.61      241.87      3.05 o 
   2   3   6        2.74        2.74      0.24 o 
   3   3   6      231.95      233.53      2.91 o 
   4   3   6       17.27       18.47      0.56 o 
   5   3   6      110.23      111.93      1.92 o 
   6   3   6        6.57        6.22      0.43 o 
   7   3   6       75.18       74.45      1.45 o 
   8   3   6       23.01       22.37      0.74 o 
   9   3   6      223.02      224.35      4.62 o 
  10   3   6        0.85        0.49      0.30 o 
   0   4   6      104.72      108.51      2.42 o 
   1   4   6       50.41       51.33      1.13 o 
   2   4   6       13.05       14.52      0.60 o 
   3   4   6       40.72       42.30      0.90 o 
   4   4   6      216.35      225.63      3.13 o 
   5   4   6       14.06       15.93      0.57 o 
   6   4   6       15.33       14.34      0.61 o 
   7   4   6        7.78        7.37      0.49 o 
   8   4   6       55.44       58.94      1.31 o 
   1   5   6       59.98       59.97      1.47 o 
   2   5   6        1.04        1.23      0.38 o 
   3   5   6       68.71       71.36      1.47 o 
   4   5   6        6.94        7.24      0.52 o 
   5   5   6       46.96       47.79      1.04 o 
   1   0   7       53.04       58.40      1.54 o 
   2   0   7       62.32       54.61      1.50 o 
   3   0   7      227.59      214.56      4.25 o 
   4   0   7        8.75        8.71      1.15 o 
   5   0   7      293.95      287.10      7.92 o 
   6   0   7        7.42        6.48      0.58 o 
   7   0   7       84.13       89.27      2.16 o 
   8   0   7       13.33       12.23      0.70 o 
   9   0   7       66.26       72.80      1.83 o 
  10   0   7       14.89       17.69      1.53 o 
   0   1   7       80.14       74.97      1.83 o 
   1   1   7      255.23      237.73      3.65 o 
   2   1   7      181.98      162.86      2.37 o 
   3   1   7       21.44       18.55      0.57 o 
   4   1   7       25.46       27.71      0.70 o 
   5   1   7       46.48       47.12      1.14 o 
   6   1   7       40.98       44.35      0.93 o 
   7   1   7       39.27       38.94      0.87 o 
   8   1   7       70.75       68.72      1.40 o 
   9   1   7        0.18        0.14      0.26 o 
  10   1   7        9.42        9.07      0.49 o 
   1   2   7       37.75       42.11      0.91 o 
   2   2   7       47.40       45.09      1.09 o 
   3   2   7      154.77      152.63      2.53 o 
   4   2   7        6.76        7.27      0.41 o 
   5   2   7      199.81      199.46      3.11 o 
   6   2   7        6.11        6.39      0.44 o 
   7   2   7       58.99       59.71      1.33 o 
   8   2   7        8.76        8.19      0.53 o 
   9   2   7       48.52       51.86      1.20 o 
   0   3   7       50.07       53.33      1.31 o 
   1   3   7      154.02      152.95      1.98 o 
   2   3   7       95.87       92.21      1.93 o 
   3   3   7       13.05       12.37      0.67 o 
   4   3   7        6.08        8.16      0.57 o 
   5   3   7       23.36       25.25      0.78 o 
   6   3   7       18.76       21.18      0.71 o 
   7   3   7       23.17       26.26      0.81 o 
   1   4   7       13.13       14.72      0.72 o 
   2   4   7       22.61       23.00      0.83 o 
   3   4   7       49.80       52.65      1.38 o 
   4   4   7        3.38        3.63      0.45 o 
   0   0   8       69.14       74.55      3.63 o 
   1   0   8        0.15        0.69      0.50 o 
   2   0   8       44.48       40.58      1.75 o 
   3   0   8        1.74        2.68      0.64 o 
   4   0   8       13.22       12.90      0.86 o 
   5   0   8        0.38        0.05      0.32 o 
   6   0   8        2.02        0.83      0.38 o 
   7   0   8        0.25        0.29      0.45 o 
   1   1   8       75.24       78.25      1.92 o 
   2   1   8       20.78       20.86      0.89 o 
   3   1   8      178.03      190.43      3.13 o 
   4   1   8        8.03        7.99      0.55 o 
   5   1   8       41.70       45.08      1.14 o 
   6   1   8       13.47       14.97      0.60 o 
   0   2   8       42.53       48.36      1.96 o 
   1   2   8        0.09       -0.50      0.33 o 
   2   2   8       31.79       29.04      0.89 o 
   3   2   8        1.05        2.55      0.37 o 
   4   2   8       10.83       10.45      0.60 o 
   5   2   8        0.24       -0.28      0.28 o 
   1   3   8       32.54       36.90      1.01 o 
                                                 
